# Supplementary material for: An Embodied Perspective as a Victim of Sexual Harassment in Virtual Reality Reduces Action Conformity in a Later Milgram Obedience Scenario
Source: Sci Rep. 2020 Apr 10;10:6207. doi: 10.1038/s41598-020-62932-w (PMC7148366; doi:10.1038/s41598-020-62932-w)
Supplement: Supplementary file 2 — Data S1. [file 41598_2020_62932_MOESM2_ESM.csv]

id	condition	gamesyear	gamesweek	down1	mirror1	twobodies1	talkedtome1	comfortable1	pi1	copresence1	real1	partofgroup1	friendly1	emotion1	agency1	behaviour1	thourghts1	down2	mirror2	mirror2	twobodies2	talkedtome2	comfortable2	pi2	copresence2	real2	partofgroup2	friendly2	emotion2	agency2	behaviour2	thoughts2	voiceinside2	voiceoutside2	meanswering2	preapq	postapq	preapqm	postapqm	numshocks	pim	realm	placem	intrainingm	goalm	attenionm	behaviourm	emotionm	thoughtsm
1	Group	4	2	1	1	-3	3	-3	2	2	1	-3	-1	2	3	-3	3	-1	0	0	-2	-2	-3	3	2	1	-1	-1	2	2	-3	2	-3	2	-1	47	33	33	107	8	3	1	2	2	0	3	1	2	2
2	Woman	7	4	2	2	-2	2	-3	3	2	2	-2	-2	2	2	2	3	1	1	1	-2	2	-3	2	1	2	-3	-3	1	2	-2	2	1	-2	2	48	135	48	80	20	1	1	2	2	0	-2	1	-1	-1
3	Control	7	7																																	85	63	78	151	20	2	2	2	3	1	3	2	2	2
4	Group	7	4	1	2	-3	2	-2	2	1	0	-1	2	1	1	-1	2	2	1	1	-2	1	-2	1	1	1	-1	1	2	2	-2	2	-1	2	-1	53	54	42	60	20	2	1	-2	0	3	2	-2	-3	-2
6	Group	4	3	3	3	-3	3	2	3	3	3	2	3	3	3	2	3	2	3	3	-2	3	3	2	2	3	3	3	3	3	2	2	-2	0	3	59	52	34	39	20	1	1	2	1	3	3	3	-1	-1
7	Woman	2	1	1	1	0	1	-3	1	2	1	-2	-2	1	2	-1	3	-2	1	1	0	2	-3	1	1	1	-3	-3	1	1	-2	2	1	-1	-1	93	41	45	62	20	0	-2	0	2	0	3	-2	-2	2
8	Group	2	3	2	2	-2	2	-3	2	2	2	-2	-2	3	3	-2	3	2	2	2	2	3	-2	2	2	2	2	2	3	2	-2	2	-2	2	2	45	88	24	76	5	3	3	0	3	0	3	3	3	2
9	Control	3	2																																	77	95	91	140	19	2	2	2	-3	1	2	3	3	3
10	Woman	3	2	1	2	1	1	-2	1	1	2	-3	-1	-2	1	-3	-1	1	1	1	1	1	-2	1	-1	0	-3	-3	-1	2	-1	-1	-2	1	-2	51	80	72	64	9	1	1	-1	-1	0	1	1	-1	1
11	Group	7	4	3	3	2	2	-3	-3	2	1	-3	-2	-2	2	-2	3	2	2	2	3	2	-3	2	2	1	-2	-1	-3	3	-2	3	2	2	1	49	63	30	38	9	0	-2	-3	3	2	3	3	-2	2
12	Control	1	1																																	37	34	28	69	20	-1	-1	0	1	3	3	-3	1	1
13	Control	5	4																																	64	41	53	62	20	2	1	1	2	3	-2	-3	-3	-2
14	Control	4	3																																	36	46	24	156	9	3	2	2	3	-2	3	2	2	3
15	Woman	4	2	1	1	1	-1	-3	3	2	2	-3	-3	-3	2	-3	3	0	1	1	1	3	-3	2	2	2	-3	-3	-3	1	-3	3	0	1	0	99	65	71	78	9	1	1	2	-1	1	-2	-2	-3	3
17	Woman	2	1	1	1	2	3	-3	2	3	1	-2	2	3	3	3	3	2	1	1	1	3	-3	2	2	2	-3	-3	0	2	0	3	1	-1	2	54	62	39	46	6	1	0	0	1	3	3	2	2	2
18	Control	1	1																																	45	38	44	68	6	2	2	3	3	-1	3	2	-1	0
19	Group	2	1	1	1	-1	1	0	2	2	1	-2	0	1	2	-3	3	2	-1	-1	0	-2	-2	-1	0	1	0	-1	-2	2	-3	2	0	2	-2	46	57	47	45	20	-3	-3	3	3	2	-3	-2	-2	-3
20	Group	7	4	3	3	-1	2	-3	2	2	2	1	2	2	3	-2	1	1	-2	-2	1	2	-1	2	2	2	2	2	-2	3	-3	-2	1	-2	1	48	119	35	112	20	2	2	2	1	0	2	-1	-2	-2
21	Control	2	2																																	120	105	90	143	8	-1	1	1	3	2	2	1	1	2
22	Woman	7	3	-1	-2	1	0	-3	-1	-2	-1	-3	-1	1	-1	-2	2	-2	-2	-2	3	2	-3	0	0	1	-3	-3	-1	-1	1	2	-2	1	-1	100	82	100	132	20	2	1	1	1	2	2	-2	1	1
23	Control	7	3																																	54	32	46	68	20	-1	1	0	2	2	2	-2	1	1
24	Woman	7	3	3	2	0	-2	-3	2	2	-1	0	0	-2	2	-3	3	3	1	1	-2	2	-3	2	1	-2	-3	-3	-1	2	-3	3	1	3	-3	40	42	24	31	9	2	1	0	0	3	3	1	1	1
25	Woman	3	1	1	3	-2	2	-3	-1	-1	-3	-3	-1	3	2	2	3	1	2	2	-2	2	-3	2	2	-2	-3	-3	3	2	-2	3	-2	2	-3	74	118	64	104	5	1	2	-3	3	3	3	2	2	3
26	Group	1	1	0	1	1	-3	-3	0	0	-2	-3	-3	-3	3	-3	-3	0	2	2	2	0	-3	0	1	-1	-3	-3	-3	3	-3	0	0	2	-3	26	34	24	45	20	1	0	1	2	0	3	-3	-2	1
27	Control	7	2																																	39	41	49	37	20	1	1	0	0	-3	2	-1	-3	-2
28	Group	7	4	1	2	1	-2	-2	2	1	1	1	2	3	1	3	3	1	2	2	1	1	2	1	1	1	2	3	1	2	-3	3	-1	2	1	64	52	59	61	10	1	1	1	2	1	2	2	2	2
29	Woman	7	3	2	1	-1	2	2	1	1	0	2	1	1	2	0	2	1	1	1	-1	2	-3	1	2	2	-3	-3	1	1	0	2	1	-1	1	32	36	26	30	9	2	1	1	1	0	3	2	1	2
30	Woman	7	6	3	3	-2	1	2	3	2	3	2	2	3	3	2	3	1	2	2	-3	3	-3	3	3	3	-3	-3	3	3	3	3	-2	3	3	56	95	34	87	9	1	2	1	1	-3	3	1	2	3
31	Group	7	7																																	82	119	59	99	9	-2	1	1	2	2	3	2	-1	2
32	Woman	3	5	2	1	2	1	-3	2	0	1	-3	1	3	2	-3	2	-1	1	1	1	3	-3	1	1	2	-3	-3	3	3	-3	3	0	2	-1	69	90	49	53	9	2	1	-3	1	-1	3	-1	-3	2
33	Group	7	4	1	1	-2	1	-2	1	1	2	1	2	1	2	-1	2	1	1	1	-1	-1	-1	1	1	2	1	0	2	2	-2	2	-1	3	-2	47	64	58	99	20	1	1	1	2	2	2	-1	2	2
34	Woman	7	7	1	3	1	3	-3	3	1	2	-3	1	3	3	-3	3	1	1	1	1	3	-3	1	2	-1	-3	-3	1	3	-3	2	-1	1	0	44	80	27	77	20	2	2	3	2	-3	3	-1	-2	1
35	Control	3	2																																	66	55	84	55	19	-2	-3	-2	1	-2	2	-2	-3	-3
36	Control	7	3																																	43	27	31	31	20	-1	-2	1	-3	3	2	-2	-2	-2
37	Control	7	7																																	70	92	45	74	9	1	-2	1	2	3	3	-2	-3	-2
38	Control	6	4																																	53	59	40	65	9	1	0	1	-1	-2	3	2	2	2
39	Woman	7	4	2	2	1	2	-3	2	2	0	-2	-2	-3	3	-3	2	2	2	2	-1	2	-3	2	2	2	-3	-3	3	2	-3	3	-1	-1	3	67	50	42	58	10	1	2	1	3	1	3	2	3	3
40	Control	6	6																																	43	35	34	71	5	2	1	-1	1	0	3	2	2	3
41	Woman	5	3	-1	-2	0	2	-3	0	1	-2	-2	-1	-1	1	-2	1	0	0	0	0	3	-3	2	1	3	-3	-3	-2	1	-3	-1	-2	2	2	97	124	101	122	9	-2	-3	0	-3	-2	-1	-3	-1	-3
42	Group	7	7	-1	2	-3	2	-3	2	3	2	-3	-1	-1	2	-3	3	-2	-1	-1	-3	1	-2	1	-2	-2	-3	-1	-3	2	-3	-3	-3	2	-3	36	110	29	91	20	2	2	1	3	3	2	0	1	1
43	Group	5	5	1	1	0	2	-3	2	2	2	-3	-2	-1	2	-2	3	0	2	2	0	2	-3	2	1	2	-2	-1	1	2	-3	2	1	3	-2	85	0	56	83	9	3	3	3	2	0	3	2	3	2
44	Woman	3	2	1	2	0	1	-3	2	2	1	1	1	3	3	3	2	2	1	1	1	3	-2	2	2	2	-3	-3	2	2	2	2	0	2	2	47	38	39	136	9	2	2	2	2	-2	3	2	3	3
45	Group	7	4	2	1	-2	2	-2	2	1	1	-1	-1	-1	3	-1	1	1	2	2	0	-2	-1	1	0	-1	-1	-1	-2	3	-3	-2	-2	2	-2	65	0	40	51	20	1	1	3	3	2	2	-1	-2	-2
46	Group	7	2	-1	1	0	-1	-1	1	1	-1	-2	1	2	2	-2	2	1	2	2	1	-1	-2	2	1	1	-1	1	-2	2	-2	3	1	2	-1	38	31	66	94	18	1	1	-1	1	1	1	-1	-1	-2
47	Woman	2	1	1	2	-2	2	-3	3	3	3	-3	-2	2	3	-3	2	2	3	3	-3	3	-3	3	3	3	-3	-3	2	3	-3	2	2	-3	2	53	163	54	111	4	1	1	-1	2	3	2	2	2	2
48	Group	2	2	0	2	-2	2	-3	3	2	2	1	1	1	3	-1	1	0	2	2	-2	2	-2	2	2	2	2	2	-3	2	-3	-2	0	1	1	58	104	49	76	20	2	0	1	-1	3	2	0	-2	-2
49	Woman	3	1	2	2	0	3	-2	1	-1	2	-1	-2	2	3	2	2	2	2	2	-1	2	-2	2	2	2	-2	-3	-1	2	-3	2	-1	1	2	125	101	96	96	9	1	1	-1	2	1	1	1	1	2
50	Control	7	3																																	65	53	42	90	20	2	2	1	1	2	2	-1	-2	-1
51	Group	2	1	0	2	-2	3	-3	3	1	2	2	2	3	3	-3	2	0	2	2	1	3	-2	3	2	3	2	2	2	3	-3	2	-2	-2	-1	37	47	32	40	20	2	1	-2	2	2	3	-3	-3	-3
52	Group	7	7	-2	0	-2	2	-3	1	-1	2	-2	-1	3	-1	-2	2	-2	-2	-2	1	1	-2	1	-1	1	-2	-2	-2	3	-2	2	-3	2	-3	58	60	67	106	20	2	1	-3	2	3	3	-2	2	2
53	Control	7	3																																	36	37	38	49	9	3	0	-3	0	0	3	3	3	3
54	Control	5	2																																	77	34	53	35	4	0	2	1	2	-3	3	3	3	3
55	Control	7	6																																	56	25	47	36	6	1	1	-1	-3	2	3	2	2	2
56	Woman	7	7	0	1	-2	0	-2	1	1	1	-3	-2	-2	1	1	2	1	1	1	-2	-2	-3	-1	0	1	-3	-3	-3	2	-3	-3	-3	3	-2	63	42	36	33	20	-1	-2	-3	-2	-2	2	-3	-3	1
57	Group	7	4	2	1	2	2	-2	1	1	1	1	0	1	2	2	2	2	1	1	1	1	0	1	2	2	1	1	-1	2	-2	-1	0	2	1	63	47	46	68	20	2	2	3	2	2	3	1	1	2
58	Woman	5	4																																	115	142	67	142	20	1	-1	-1	0	1	-1	-2	2	-2
59	Control	4	1																																	88	120	77	116	18	1	2	-1	-1	1	2	-1	-3	1
60	Group	3	1	2	3	-3	3	-3	2	0	2	-3	3	-3	3	-3	3	-1	3	3	-3	3	-3	3	-3	-1	3	3	-3	3	-3	1	-3	3	-3	56	40	57	44	14	2	2	-3	3	3	3	2	3	-3
61	Control	7	6																																	42	45	63	101	7	1	-2	1	1	-3	3	1	-1	-1
62	Woman	2	1	2	2	-1	0	-3	1	1	-2	-2	0	1	3	-1	2	2	1	1	-2	2	-3	1	1	1	-1	-2	2	3	0	2	1	-2	2	105	86	88	92	20	1	1	1	1	3	3	-2	-2	1
[truncated: 22 more columns]
